# Supplementary material for: A Binary Logistic Regression Model as a Tool to Predict Craft Beer Susceptibility to Microbial Spoilage
Source: Foods. 2021 Aug 19;10(8):1926. doi: 10.3390/foods10081926 (PMC8391359; doi:10.3390/foods10081926)
Supplement: Supplementary file 1 [file foods-10-01926-s001.zip]

Archive with 1 entries (1 files):
- foods-1321810-supplementary.pdf
